# Supplementary material for: Oral JAK Inhibitors as a Promising Therapeutic Strategy for Refractory Rosacea: A Systematic Review and Meta‐Analysis
Source: J Cosmet Dermatol. 2026 Mar 8;25(3):e70791. doi: 10.1111/jocd.70791 (PMC12968368; doi:10.1111/jocd.70791)
Supplement: Supplementary file 2 — Table S1: Quality assessment. [file JOCD-25-e70791-s005.xlsx]

## Sheet: Sheet1
Case Series Study ID	Q1	Q2	Q3	Q4	Q5	Q6	Q7	Q8	Q9	Q10	Quality
Xu2025	Y	Y	Y	Y	Y	Y	Y	Y	N	Y	High
Zhang2024	Y	Y	Y	Unclear	Unclear	Y	Y	Y	Y	NA	High
Teng2024	Y	Y	Y	Unclear	Unclear	Y	Y	Y	N	NA	Moderate
Sun2024	Y	Y	Y	Unclear	Unclear	N	Y	Y	Y	N	Moderate
Meng2024	Y	Y	Y	Y	Y	Y	Y	Y	Y	Y	High
Xu2023	Y	Y	Y	Unclear	Unclear	Y	Y	Y	N	NA	Moderate
Cao2023	Y	Y	Y	Unclear	Unclear	Y	Y	Y	N	NA	Moderate
Sun2022	Y	Y	Y	Y	Y	Y	Y	Y	Y	Y	High
JBI For Case Series
Q1:Were there clear criteria for inclusion in the case series? Q2:Was the condition measured in a standard, reliable way for all participants included in the case series? Q3:Were valid methods used for identification of the condition for all participants included in the case series? Q4:Did the case series have consecutive inclusion of participants? Q5:Did the case series have complete inclusion o…
Case Reports Study ID	Q1	Q2	Q3	Q4	Q5	Q6	Q7	Q8	Quality
Mao2025	Y	Y	Y	Y	Y	Y	Y	Y	High
Ren2023	Y	Y	Y	Y	Y	Y	Y	Y	High
Li2022	Y	Y	Y	Y	Y	Y	Y	Y	High
JBI For Case Reports
Q1:Were patient’s demographic characteristics clearly described? Q2:Was the patient’s history clearly described and presented as a timeline? Q3:Was the current clinical condition of the patient on presentation clearly described? Q4:Were diagnostic tests or assessment methods and the results clearly described? Q5:Was the intervention(s) or treatment procedure(s) clearly described? Q6:Was the post-…
