# Supplementary material for: Oral JAK Inhibitors as a Promising Therapeutic Strategy for Refractory Rosacea: A Systematic Review and Meta‐Analysis
Source: J Cosmet Dermatol. 2026 Mar 8;25(3):e70791. doi: 10.1111/jocd.70791 (PMC12968368; doi:10.1111/jocd.70791)
Supplement: Supplementary file 3 — Table S2: GRADE assessment. [file JOCD-25-e70791-s004.xlsx]

## Sheet: Sheet1
Outcome	No. of Studies (Patients)	Risk of Bias	Inconsistency	Indirectness	Imprecision	Publication Bias	Certainty	Importance
Total Response Rate	11 (N=57)	Not serious	Not serious	Not serious	Seriousᵃ	Seriousᵇ	⨁◯◯◯ VERY LOW	Critical
CEA	4 (N=12)	Not serious	Seriousᶜ	Not serious	Seriousᵃ	Seriousᵇ	⨁◯◯◯ VERY LOW	Critical
IGA	5 (N=29)	Not serious	Seriousᶜ	Not serious	Seriousᵃ	Seriousᵇ	⨁◯◯◯ VERY LOW	Critical
a. Downgraded due to small sample size. b. Downgraded due to the likelihood of publication bias in case series and reports. c. Downgraded due to high heterogeneity.
